# Supplementary material for: The Art of the Consult Call: Improving Communication Through Shared Mental Models
Source: MedEdPORTAL. 2023 Sep 29;19:11347. doi: 10.15766/mep_2374-8265.11347 (PMC10539490; doi:10.15766/mep_2374-8265.11347)
Supplement: Supplementary file 1 — Session Overview.docxConsultation Cases 1 and 2.docxEvaluation and Consultation Components.docxDrawing Activity Materials.docxCurriculum Feedback Survey.docx [file mep_2374-8265.11347-s001.zip]

Archive with 6 entries (6 files):
- A. Session Overview.docx
- C. Evaluation and Consultation Components.docx
- D. Drawing Activity Materials.docx
- E. Curriculum Feedback Survey.docx
- B. Consultation Cases 1 and 2.docx
- _Educational Summary Report_11347.pdf
